# Supplementary material for: Identification of Key Enzymes and Genes Modulating L-Ascorbic Acid Metabolism During Fruit Development of Lycium chinense by Integrating Metabolome, Transcriptome, and Physiological Analysis
Source: Int J Mol Sci. 2024 Oct 23;25(21):11394. doi: 10.3390/ijms252111394 (PMC11547089; doi:10.3390/ijms252111394)
Supplement: Supplementary file 1 [file ijms-25-11394-s001.zip]

Archive with 1 entries (1 files):
- ijms-3219193-supplementary.pdf
